# Supplementary material for: Selecting Optimal Proton Pencil Beam Scanning Plan Parameters to Reduce Dose Discrepancy between Discrete Spot Plan and Continuous Scanning: A Proof-of-Concept Study
Source: Cancers (Basel). 2023 Aug 13;15(16):4084. doi: 10.3390/cancers15164084 (PMC10452710; doi:10.3390/cancers15164084)
Supplement: Supplementary file 1 [file cancers-15-04084-s001.zip]

Archive with 1 entries (1 files):
- cancers-2441718-supplementary.pdf
